# Supplementary material for: ENO1 from Mycoplasma bovis Disrupts Host Glycolysis and Inflammation by Binding ACTB
Source: Biomolecules. 2025 Aug 1;15(8):1107. doi: 10.3390/biom15081107 (PMC12383402; doi:10.3390/biom15081107)
Supplement: Supplementary file 1 [file biomolecules-15-01107-s001.zip]

Archive with 1 entries (1 files):
- biomolecules-3738076-supplementary.pdf
